# Supplementary material for: Mechanisms Underlying the Effects of Secretory Protein G22 on Biological Characteristics and Virulence of Streptococcus suis
Source: Microorganisms. 2025 Mar 28;13(4):774. doi: 10.3390/microorganisms13040774 (PMC12029192; doi:10.3390/microorganisms13040774)
Supplement: Supplementary file 1 [file microorganisms-13-00774-s001.zip]

Archive with 1 entries (1 files):
- microorganisms-3482715-supplementary.pdf
